# Supplementary material for: AAV-Mediated Restoration of Dystrophin-Dp71 in the Brain of Dp71-Null Mice: Molecular, Cellular and Behavioral Outcomes
Source: Cells. 2024 Apr 20;13(8):718. doi: 10.3390/cells13080718 (PMC11049308; doi:10.3390/cells13080718)
Supplement: Supplementary file 1 [file cells-13-00718-s001.zip]

Archive with 1 entries (1 files):
- cells-2918873-supplementary.pdf
